# Supplementary material for: Regulation of antitumour CD8 T-cell immunity and checkpoint blockade immunotherapy by Neuropilin-1
Source: Nat Commun. 2019 Jul 26;10:3345. doi: 10.1038/s41467-019-11280-z (PMC6659631; doi:10.1038/s41467-019-11280-z)
Supplement: Supplementary file 4 — Source Data [file 41467_2019_11280_MOESM4_ESM.xlsx]

## Sheet: Souce Data
‘Source Data’
Regulation of anti-tumor CD8 T-cell immunity and checkpoint blockade immunotherapy by Neuropilin-1
Leclerc M et al.,

## Sheet: Figure 1
Figure 1 - Expression of Nrp-1 and PD-1 on T cells infiltrating human NSCLC tumours.
a								b
	CD8+ T cells			CD4+ T cells					CD8+ TIL NSCLC				CD8+ TIL NSCLC
	Patient TIL	Patient PBL	Donor PBL	Patient TIL	Patient PBL	Donor PBL			CD25-	CD25+			PD-1-	PD-1+
% Nrp-1	1.68	5.75	1.04	1.61	0.27	1.09		% Nrp-1	18.1	77		% Nrp-1	5.81	10.2
	2.77	0.42	0.14	2.07	0.31	0.15			11.1	14.3			12.3	17.3
	26.1	0.23	0.81	9.99	0.23	0.21			9.7	23.3			28.5	29.9
	8.16	0.093	0.78	9.13	0.14	0.91			1.91	24			8.95	18.8
	10.1	0.14	0.66	19	0.096	0.64			8.04	45			2.18	8.67
	6.6	1.05	3.07	8.08	0.69	4.46			15.5	28.9			3.12	8.5
	8.02	0.62	0.9	5	0.34	0.86			15.8	41.7			5.4	15.3
	18	0.49	1.03	7.61	0.23	1.49			1.32	12.5			5.67	19.3
	25	2.75	0.68	12.7	0.88	1.06			6.22	17.6			19.7	38.1
	34.7	2.03	2.8	13.5	0.55	0.06			16.6	35.9			11.6	24
	3.29	0.54	4.33	6.35	0.17	0.047			7.25	15.7			23.1	51.1
	2.26		1.79	2.6		0.64			5.52	36.8			0.99	5.3
	10.7			1.32					12.7	22			2.57	9.45
	16.2			6.6					13	55.1
	31.3			9.82					31	82.6
	15.9			3.9					4.3	11.7
	2.69			7.94
	6.78			5.54
	17.2			11.6
	7.88			10.2
	6.25			5.69
	13.1			9.29
	15			15.8
	30.4			3.98
	22.3			9.76
	44.5			19.3
	4.5			7.1
	5.3			9.45
c								d
	CD4+ TIL NSCLC				CD4+ TIL NSCLC				CD4+ TIL NSCLC
	CD25-	CD25+			PD-1-	PD-1+			CD25- FoxP3-	CD25+ FoxP3+
% Nrp-1	5.48	14.8		% Nrp-1	5.56	12		% Nrp-1	12.2	9.64
	8.86	12.1			14.6	21.2			10.7	9.87
	17.6	26.3			4.2	11			1.38	31.5
	6.27	7.14			2.26	7.46			7.28	14
	2.37	2.85			1.31	3.75			14	16.6
	0.71	1.74			3.79	13.3			9.65	9.14
	4.86	13.7			3.45	10.3			21.2	10.7
	7.92	20			1.51	13.9			6.27	8.56
	3.28	6.07			3.94	17			8.17	12.8
	5.34	13.9			3.7	15.8
	4.49	8.4			2.76	8.32
	12.2	10			8.18	10.6
	10.2	10.7
	2.41	34.1
	7.28	14
	9.14	12.4
	7.94	30.4
	11.2	14.7
	6.13	7.61
	9.34	10

## Sheet: Figure 2
Figure 2 - Expression of Sema-3A and Nrp-1 in human lung tumour cell lines and CTL clone.
a
	anti-Sema-3A									anti-Actin
c
	media			rSema3A-Fc (12µg)
w/o stimulation a-CD3	0.1457	0.189	0.177	0.163	0.176	0.157	gMFI anti-FC (x10^3) gMFI anti-FC (x103)
with stimulation a-CD3	0.1516	0.277	0.1331	1.6	0.915	1.514
d									e
	medium	CXCL12	CXCL12 +Sema3A-Fc							Patient 30			Patient 31			Patient 32
										medium	CXCL12	CXCL12 +Sema3A-Fc	medium	CXCL12	CXCL12 +Sema3A-Fc	medium	CXCL12	CXCL12 +Sema3A-Fc
Migration index	0.990884	2.93792	2.00839
	1.00912	2.69802	1.98032						Migration index	1.04143	2.74468	1.28183	0.844561	2.685	2.04823	1.05274	4.67369	2.86903
	0.993521	2.05912	1.55995							0.932937	2.22919	1.56567	0.985549	2.78311	2.30334	1.0366	5.17941	3.03144
	1.00648	2.25617	1.50704							1.02564	2.52629	1.78098	1.16989	2.97654	1.27756	0.910656	4.82035	3.49171
	0.966189	1.96113	1.02976
	1.03381	1.81088	0.971841
	0.970714	3.52561	2.55749
	1.06151	3.5	2.369
f
Ratio	Medium										with Sema-3A-Fc
30:1	22.6533	21.895	19.1342	21.93	22.31	22.536	28.68	28.34	28.99	15.085	14.7243	19.0679	16.303	16.2856	16.64	16.205	15.4838	14.83
10:1	17.6618	18.1477	14.9083	13.31	14.14	14.261	18.69	18.09	19.702	9.15851	12.0592	9.3352	8.2491	7.09215	8.646	6.835	6.52755	8.18
3:1	13.0973	13.8261	13.0604	6.621	8.714	6.6725	9.031	10.04	10.314	8.42229	5.18184	5.37326	4.523	4.47194	3.655	4.1262	4.68077	4.073
g
	Patient 33
	Medium			with sema-3A-Fc
30:1	12.66	12.79	12.387	8.9782	10.1525	9.631
10:1	10.69	12.24	9.4675	6.1078	7.05374	7.478
3:1	4.265	5.619	4.2322	2.1284	2.66656	2.422

## Sheet: Figure 3
Figure 3 -Expression of Sema-3B and Nrp-1 in B16F10 mouse melanoma model.
a
	anti-Sema-3B
	anti-Actin
b		Gated in CD3+ CD8+ cells					Gated in CD3+ CD4+ cells						c	Gated in CD3+ CD4+ FoxP3-cells			Gated in CD3+ CD4+ FoxP3+ cells
		Tumour	Spleen	TdLN			Tumour	Spleen	TdLN					Tumour	Spleen	TdLN	Tumour	Spleen	TdLN
	% Nrp-1	15.4	0.53	1.03		% Nrp-1	18.2	22.4	11.2				% Nrp-1	4.85	14.1	2.48	76.6	82.9	82.7
		19.2	0.42	1.41			12.2	21.7	14.2					7.49	16.4	3.41	57.5	81.6	79.6
		39.2	0.57	1.05			16.1	23.2	13					24.7	17.2	3.25	49.2	76.1	77.8
		39.6	10.4	0.87			31.7	17.5	10.9					33.8	11.5	1.89	54	77.9	81.7
		22.2	9.68	1.01			46.8	19.2	11.1					30.2	13.2	2.46	59.1	80.8	79.9
		24.1	5.99	1.49			36.3	22.5	11.2					32.3	16.5	2.26	58.5	82.9	82.5
		22.4	2.7	1.64			33.3	11.9	14.8					24.6	10.5	3.01	60.9	84.1	60.9
		42.2	0.77	1.69			16.7	13.3	11.1					25.5	14.5	2.07	44.2	79.4	64.4
		62.6	0.66	1.62			23.1	12.1	11.4					32.9	13.9	2.48	57.5	82.8	64.2
		58.1	0.77	1.9			9.22	13.3	11.4					33.9	16.8	1.71	56.8	77.7	65.7
		66.3	0.69	1.51			29.9	14.3	11.3					31	10.5	2.45	50	77.1	63
		41.8	1.31	0.69			41.8	13.2						48.5	2.87		44.2	83.6
		59.3	3.41	1.2			40.9	13.3						22.7	6.1		59.3	86.8
		30.8	1.68	1.43			46.3	10.8						28.7	6.06		52.2	86.6
		35.1	2.29	0.64			41	12.6						27.8	5.35		44.6	88.4
		49.6	0.92	0.83			51.4	18						38	6.63		53.6	86.9
		51.8	1.35				38.6	17.6						34.2	5.2		49.8	88.6
		55	1.51				33.5	18						17.8	3.74		51.4	75.7
		51.8	0.8				46.3	16.3						16.8	2.31		49.1	71.6
		40.4	0.98				42.7	18.1						28.5	3.22		55.1	72.2
		61.5	0.7				40.7	12.1							7.25			77.7
		46.5	1.58				45.3	11.6							3.51			70.5
		57	1.04				36.5	11
		62.7	0.95				45.8	11.9
		58.3	0.68				40.7	15.8
		48.4	0.94				58.1
		57.8	0.97				51.5
		46.7	0.7				63.5
		49.8	1.07				55.6
		43.1	0.79
		53.4	0.63
d
Gated on CD8+ CD3+ cells	%CD44high CD62Llow cells (Effector subset)								%CD44high CD62Lhigh (Memory subset)								%CD44low CD62Lhigh (Naive subset)
Nrp1-	89.6	72	86.9	71.8	83.9	87	94.7	94.7	9.9	19.9	7.96	6.96	10.6	10.1	3.91	2.45	0.55	8.08	5.1	21.26	5.44	2.87	1.36	2.78
Nrp1+	99.6	98.7	98.7	97.8	98	97.6	98.6	98.7	0.37	1.28	0.64	0.84	1.54	1.67	1.19	0.29	0	0	0.00576	0.099	0	0.012	0.015	0
	Mouse 1	Mouse 2	Mouse 3	Mouse 4	Mouse 5	Mouse 6	Mouse 7	Mouse 8	Mouse 1	Mouse 2	Mouse 3	Mouse 4	Mouse 5	Mouse 6	Mouse 7	Mouse 8	Mouse 1	Mouse 2	Mouse 3	Mouse 4	Mouse 5	Mouse 6	Mouse 7	Mouse 8

## Sheet: Figure 4
Figure 4 -Expression of T-cell activation/exhaustion markers on the CD8+ TIL.
a											b
		Gated on CD3+ CD8+ cells										Gated on CD3+ CD8+ cells
		PD-1-	PD-1+	LAG-3-	LAG-3+	Tim-3-	Tim-3+	CTLA-4-	CTLA-4+			%Nrp-1	%PD-1
	% Nrp-1	1.08	61.7	12.7	67.5	24.3	72.4	17.6	74.5		Mouse1	49.5	71.8
		1.11	61.5	12.8	70.9	20.8	67.7	18.3	54.6		Mouse2	52.4	68.4
		1.24	62.5	20.4	72.9	38	66.8	10.4	54.2		Mouse3	49.2	66.8
		1.96	47.2	15.8	56.7	13.6	50.4	19	59.3		Mouse4	35.3	41.6
		2.26	70	26.3	81.7	33.5	77.6	26.9	50.2		Mouse5	60.9	68.1
		3.07	46.1	15.1	41.5	21.5	57.6	16.8	43		Mouse6	46	48.7
		1.56	50.7	23.1	51.3	31.7	62.8	25.2	67.5		Mouse7	36.7	42
		1.2	62.4	25.9	57.8	32.9	74	13.8	36.6		Mouse8	29	32.1
		1.68	55.8	20.3	53.5	30.3	65.8	22.6	44.2		Mouse9	38.8	49.5
		0.82	47	10.7	42.3	15.3	54.4	20.8	64.4		Mouse10	37.4	37
		5.6	58.9	9.57	54.2	12.4	57.5	15.1	28.6		Mouse11	39.7	37.4
		1.54	49.1	13.8	51.3	16.9	51.3	4.9	20.4		Mouse12	35.7	27.3
		2.52	51	6.77	64.2	15.1	64.3	7.1	20.6		Mouse13	61.4	75.9
		3.69	54.2	13.9	43.2	18.4	48.9	9.6	25		Mouse14	50.9	62.4
		2.02	50.3	7.34	35.1	16.8	43.1	13.7	33.2		Mouse15	32.9	35
		5.56	43.2	4.51	26.9	7.95	33.4	7.3	24.3		Mouse16	57.9	73.6
		3.11	53.6	9.17	39.2	18.6	44.6				Mouse17	43.1	69.6
		1.88	31.4	9.32	36.4	16.1	41.5				Mouse18	53.4	81.4
		2.96	38.4	12	54.8	26.6	59.2				Mouse19	37.5	50.4
		1.36	51.1								Mouse20	32.4	26.3
		1.71	32.7								Mouse21	39.3	38.8
		0.98	30.3								Mouse22	40.8	51.2
		1.41	20.9								Mouse23	47.9	53.8
		1.81	31.3								Mouse24	22.5	34.4
		1.87	28								Mouse25	44.1	61.2
		1.16	47.3								Mouse26	52.9	62.8
											Mouse27	48.1	65.8
											Mouse28	67.2	81.6
											Mouse29	75.3	85.4
											Mouse30	40.3	61.2
											Mouse31	47.6	65.6
											Mouse32	28.9	50
											Mouse33	76.1	88.7
											Mouse34	79.2	83.4
											Mouse35	78.4	86.7
											Mouse37	74.5	83.8
											Mouse38	70.9	79.6
c
		Nrp-1- PD-1- (1)	Nrp-1- PD-1- (2)	Nrp-1- PD-1- (3)	Nrp-1- PD-1- (4)	Nrp-1- PD-1- (5)	Nrp-1- PD-1+ (1)	Nrp-1- PD-1+ (2)	Nrp-1- PD-1+ (3)	Nrp-1- PD-1+ (4)	Nrp-1- PD-1+ (5)	Nrp-1+ PD-1+ (1)	Nrp-1+ PD-1+ (2)	Nrp-1+ PD-1+ (3)	Nrp-1+ PD-1+ (4)	Nrp-1+ PD-1+ (5)
	%PD-1	0.1	0.1	0.1	0.1	0.1	98.3	98.9	98.3	97.5	98.6	99.9	99.8	99.7	99.8	99.9
	%Nrp-1	0.59	0.36	0.52	0.34	0.43	4.67	3.86	3.96	3.72	2.74	99.9	99.6	99.6	99.7	100
	%Tim-3	0.95	0.46	1.19	1.06	0.9	46.6	49.5	46.1	42.2	48.4	71.7	81.2	85.2	82	80.8
	%CTLA-4	3.85	5.2	6.11	6.26	10	54.3	55.8	50.8	49.1	52.3	65.6	67.7	73.1	74.3	74.5
	%LAG-3	9.3	5.34	5.59	4.96	3.23	68.4	62.2	59.2	62	56.5	97.9	93.8	94.1	95.7	93.2
	%Ki-67	35.7	36.1	25.5	22.8	12.7	38.3	41.3	57.5	54.4	44.3	44.5	56.2	70.4	74.1	62.3
	%GrzB	5.24	7.96	7.09	9.47	5.48	20.2	15.8	12.5	13.9	13.1	25.8	29.1	37.7	42.5	31.4
	gMFI NFATc1	569	556	523	623	625	796	758	697	763	853	1197	1347	1200	1126	1228
	gMFI IRF-4	503	464	615	472	451	668	535	730	596	485	911	935	1033	727	574
	gMFI Helios	367	343	404	453	545	566	417	490	475	492	1161	1043	1335	1263	855
	gMFI Blimp-1	1128	832	1342	1487	1374	1375	1044	1386	1625	1595	1814	1759	2083	2106	2095
	gMFI T-bet	216	236	259	332	237	218	250	280	337	229	326	379	423	473	341
d
	Gated on CD3+ CD8+ cells
	PD-1- Nrp-1-	PD-1+ Nrp-1-	PD-1+ Nrp-1+
gMFI PD-1	167	2560	1617
	164	2930	5214
	154	2740	4900
	164	2922	4846
	137	3450	4849
	145	1621	2356
	155	1291	1515
	155	1339	1670
	156	1772	2830
	151	1162	1519
	91.2	1575	2981
	90.9	1644	3366
	98.6	1256	3820
	89.3	1715	3719
	90.8	1902	3312
	78	1541	3752

## Sheet: Figure 5
Figure 5 -Expression of T-cell activation/exhaustion markers on the CD8+ TIL.
a
		Gated on CD3+ CD8+ cells					Gated on CD3+ CD8+ cells
		PD-1- Nrp-1-	PD-1+ Nrp-1-	PD-1+ Nrp-1+			PD-1- Nrp-1-	PD-1+ Nrp-1-	PD-1+ Nrp-1+
	% Trp2	0.1	3.4	12.3		% Gp100	0.23	5.41	13
		0.4	2.5	6.3			0.84	5.82	7.83
		0.3	2.2	5.8			0.4	8.1	18.4
		0.5	1.6	11.9			0.06	3.76	11.9
		0.4	1.3	2.3			0.29	7.83	15.83
		2.57	7.13	14
		2.17	2.87	4.51
		0.86	2.26	13.6
b
		Gated on CD3+ CD8+ cells					Gated on CD3+ CD8+ cells
		PD-1- Nrp-1-	PD-1+ Nrp-1-	PD-1+ Nrp-1+			PD-1- Nrp-1-	PD-1+ Nrp-1-	PD-1+ Nrp-1+
	%IFNγ	0.44	6.04	11.1		% TNF	0.75	19.5	11.3
		0.74	10.5	29.3			0.27	36.6	30.7
		0.55	16.5	48.2			0.29	10.2	8.68
		1.05	20.4	34.5			1.72	29.7	24.5
		0.72	5.68	9.61			4.3	24.6	16.5
		2.12	26.3	32.2			1.35	11.3	8.82
		2.93	22.7	27.2			0.72	6.2	4.8
		2.14	12.1	19.7			1.35	11.3	8.82
		0.96	6.53	11.8			0.72	6.2	4.8
		0.83	25.8	18.9			0.75	19.5	11.3
		3.9	9.9	15.7			2.13	5.46	4.23
		3.31	9.75	11			1.96	14.5	7.49
		3.85	7.63	17.9			0.39	5.93	6.63
		2.83	21.9	24.7			2.66	25	14.6
		2.1	18.1	19.7			1.03	26.7	15.4
		5.49	8.56	15.9			2.4	20.2	5.73
		2.7	37.5	40.1			1.5	33.9	18.7
		0.7	12.8	13.4			2.5	34.6	13.4
		5.84	28.3	49.1
		2.99	26.9	46.2
c
		Gated on CD3+ CD8+ cells
		PD-1- Nrp-1-	PD-1+ Nrp-1-	PD-1+ Nrp-1+
	%CD107a	2.89	6.85	15.6
		2.93	12.1	33.9
		2.26	16.7	52.9
		1.64	43.4	67.1
		2.44	21.6	41.6
		4.89	8.24	15.7
		5.03	51	62.4
		7.52	40.8	48.3
		3.96	11.2	15.4
		6.25	8.7	12.4
		7.54	43.1	43.9
		1.4	14.2	19.2
		3.9	56.4	44.9
		1.2	14.3	18.7
		3.3	68.1	59.6
		4.2	63.6	59.6
		13.9	36.3	56.8
		7.65	47.6	58.9
d		4h					Overnight
		Medium	Isotype	anti-Nrp-1	anti-PD-1	anti-Nrp-1 + anti-PD-1	Medium	Isotype	anti-Nrp-1	anti-PD-1	anti-Nrp-1 + anti-PD-1
	%Lysis	15.69	15.438	15.267	15.1	13.64	22.443	21.7785	38.709	44.35	41.47
		11.68	10.006	14.19	15.01	8.188	21.3712	17.8067	40.23	41.19	35.52
		17.76	13.58	14.1	12.5	8.794	24.0509	21.0503	38.64	43.4	37.74
e
		Gated on tumour cells					Gated on tumour cells
		in vitro	4h	O/N			in vitro	4h	O/N
	% H-2-Kb/Db	3.79	13.3	55.7		gMFI H-2-Kb/Db	275	596	650
		4.04	12.2	58.5			268	625	645
		3.84	11.3	34.8			276	577	581
		3.26	7.77	51			281	556	622
		3.98	10.5				266	568
		Gated on tumour cells					Gated on tumour cells
		in vitro	4h	O/N			in vitro	4h	O/N
	%PD-L1	0.77	17.7	69.8		gMFI PD-L1	1975	2431	7058
		0.98	14.3	73.5			1805	2462	6067
		1.08	13.6	52			1824	2243	6596
		0.73	11.9	59.7			1860	2386	8131
		1.05	15.8				1829	2439
f
		Isotype	anti-Nrp-1	anti-PD-1	anti-Nrp-1 + anti-PD-1
	%Perforin	18.2	31	32.1	31.4
		19.1	25	29.2	30.4
		18.2	20.4	22.4	22.9
		15.8	19.3	20.5	20.2
		17.1	21.6	21.6	22.9
g
	Gated on Nrp-1-PD-1- CD8+ T cells
	Medium	Untreated	Isotype	anti-Nrp-1	anti-PD-1	anti-Nrp-1 + anti-PD-1
Migration index	1.15464	1.2596	0.72165	0.654545	0.864407	0.581633
	0.845361	1.0236	0.845361	1.05455	1.16949	1.13265
	0.961538	1.0951	1.61539	1.59615	1.0523	0.7852
	1.03846	0.9658	1.30385	1.76923	1.0145	1.2059
	0.792453	1.15723	0.752	1.056	0.992	1.328
	1.20755	0.981132	0.912	1.312	1.136	1.056
	Gated on Nrp-1-PD-1+ CD8+ T cells
	Medium	Untreated	Isotype	anti-Nrp-1	anti-PD-1	anti-Nrp-1 + anti-PD-1
Migration index	1.12739	1.3578	1.0828	1.08367	1.10582	1.04673
	0.872611	1.1752	1.24204	0.956175	1.09524	1.66355
	0.982079	1.4258	1.08136	0.949821	1.2569	1.3245
	1.01792	1.2158	2.02867	1.11111	1.3654	1.1248
	0.812589	1.39628	0.976431	1.07744	1.16835	1.04714
	1.18741	1.31903	1.15825	1.47811	1.56902	1.08418
	Gated on Nrp-1+PD-1+ CD8+ T cells
	Medium	Untreated	Isotype	anti-Nrp-1	anti-PD-1	anti-Nrp-1 + anti-PD-1
Migration index	0.943338	1.3159	1.29862	2.04582	1.40709	2.30144
	1.05666	1.5236	1.43951	1.91753	1.70872	2.63876
	0.988873	1.3548	1.56175	2.07789	1.3589	1.8956
	1.01113	1.2948	1.18665	1.96523	1.1896	2.0356
	1.0729	1.48556	1.39877	1.83742	1.47546	1.71779
	0.927098	1.30399	1.04356	2.1411	1.30368	1.62577

## Sheet: Figure 6
Figure 6 -Anti-Nrp-1 mAb combined with anti-PD-1 improve tumour progression control.
a
	Isotype											a-PD-1												a-Nrp-1												a-PD-1 + a-Nrp-1
Day 5						2.09	2.09	2.09	2.09	2.09	2.09						2.09	2.09	2.09	2.09	2.09	2.09	2.09						2.09	2.09	2.09	2.09	2.09	2.09	2.09					2.09	2.09	2.09	2.09	2.09	2.09	2.09
Day 7	17.01	15.7	14.39	13.08	15.7	14.13	5.5	7.33	11.78	9.42	6.28	35.8	15.7	26.69	15.99	21.43	2.09	9.42	3.14	12.56	5.5	2.09	2.09	12.01	18.84	17.9	15.83	11.48	7.85	7.33	7.2	4.71	4.71	10.6	5.5	14.92	17.8	17.01	13.87	2.09	5.5	6.98	6.28	2.09	2.09	4.71
Day 9	92.61	56.42	49.09	52.95	73.84	54.95	25.91	19.43	12.56	25.12	35.33	171.03	46.39	96.73	20.72	75.83	8.37	19.43	9.16	55.41	7.33	14.65	7.07	46.76	41.14	34.3	81.15	106.94	44.16	32.38	8.37	18.84	54.95	42.52	16.49	16.7	27.08	22.75	62.4	6.28	13.08	10.47	10.47	28.78	8.37	10.99
Day 11	224.78	259	264.95	204.44	148.31	145.42	89.75	117.23	129.26	160.14	124.55	241.14	101.99	200.02	59.53	127.11	51.81	65.94	117.23	81.64	43.18	62.8	47.49	170.82	145.19	84.78	161.35	171.19	150.48	151.24	44.22	45.92	82.43	59.53	70.52	33.16	109.61	128.49	99.64	20.93	56.52	77.39	81.64	83.34	10.47	54.95
Day 13	334.43	369.22	394.19	299.53	148.31	489.84	128.22	167.47	209.33	198.87	367.38	151.61	131.31	379.16	106.23	154.3	137.38	176.63	161.19	290.21	89.75	160.14	55.36	169.73	249.74	74.61	255.18	254.33	370.19	104.55	191.85	158.96	195.73	201.48	168.85	86.91	160.09	231.41	108.98	37.68	109.9	117.23	151.11	159.09	22.96	96.16
Day 15	996.43	826.61	923.16	734.76	313.22	417.62	357.96	252.07	860.58	402.71	398	439.6	283.77	583.84	282.6	421.28	264.81	482.69	215.88	272	209.33	298.3	104.55	602.88	490.43	272.13	571.74	622.9	310.86	490.21	266.9	492.07	234.68	176.32	394.29	169.56	486.44	259.05	150.13	80.59	228.13	130.11	314.46	268.47	80.59	177.93
Day 17							1069.36				777.15						501.28		594.55		332.51										800.05		751.69		506.09									423.16	122.05	274.34
Tumour volume in mm3
b
	Isotype	a-PD-1	a-Nrp-1	a-PD-1 + a-Nrp-1
Weight (mg)	1437	851	1190	366
	1269	731	766	858
	1367	1170	596	861
	1011	860	925	461
	835	751	1070	290
	1580	1308	1511	996
	1146	935	957	736
	1600	1276	1376	1022
	1841	963	1291
c
	Isotype					a-PD-1					a-Nrp-1 (ip)					a-Nrp-1 (it)					a-PD-1 + a-Nrp-1 (ip)					a-PD-1 + a-Nrp-1 (it)
Day 7	12.8217	20.9333	25.12	32.97	4.18667	13.7375	0	11.775	14.6533	9.42	20.9333	2.09333	2.09333	2.09333	0	4.18667	32.0542	13.7375	32.97	15.7	10.99	14.6533	10.99	0	12.8217	16.0271	15.7	7.85	16.0271	37.0913
Day 9	19.2325	21.98	29.3067	45.3338	28.8487	18.84	0	9.42	10.99	6.28	14.13	4.18667	4.18667	9.8125	0	21.98	38.8575	22.4379	40.2967	24.7275	25.12	21.98	4.18667	2.09333	9.42	4.18667	21.98	8.17708	37.0913	54.0342
Day 11	29.3067	97.1437	102.05	113.04	83.7333	54.95	45.7917	45.7917	51.81	29.3067	32.97	37.0913	52.9875	52.3333	4.18667	51.81	61.23	56.52	91.845	46.0533	41.2125	39.25	20.9333	2.09333	21.98	41.2125	47.1	31.4	50.3708	50.24
Day 14	36.6333	176.625	241.78	235.5	187.092	58.2863	77.715	58.875	69.08	64.7625	37.0913	58.875	64.7625	65.4167	47.1	93.5458	90.6675	141.3	226.08	98.125	52.3333	41.2125	37.0913	25.12	43.175	57.5667	129.525	31.4	82.425	100.742
Day 16	86.35	219.8	282.6	368.427	285.74	117.75	74.1825	78.5	100.742	75.36	58.875	136.067	78.5	102.05	86.35	120.89	114.806	155.43	235.5	187.092	64.7625	57.5667	45.7917	42.39	62.8	68.0333	158.308	57.5667	93.5458	102.05
Day 18	140.319	299.347	484.738	423.9	468.907	244.92	171.261	117.75	117.75	121.61	94.2	268.47	142.87	161.187	119.058	216.856	194.287	459.225	384.65	280.245	163.28	86.35	102.05	77.715	81.64	102.05	261.928	90.6675	160.14	161.187
Day 21	151.113	452.422	812.475	667.25	582.862	428.61	125.6	153.075	164.85	149.673	130.964	402.967	190.493	226.08	195.727	282.6	303.599	572.265	544.267	428.806	202.399	57.5667	103.62	64.7625	57.5667	122.46	287.441	122.46	256.433	176.625
Tumour volume in mm3
d
	Isotype	a-PD-1	a-Nrp-1 (ip)	a-Nrp-1 (it)	a-PD-1 + a-Nrp-1 (ip)	a-PD-1 + a-Nrp-1 (it)
Weight (mg)	338	951	313	846	736	195
	1053	519	1065	899	145	643
	1916	424	521	1507	182	325
	1745	494	503	2170	183	512
	1468	379	553	882	121	552
e
	Isotype	a-PD-1	a-Nrp-1	a-PD-1 + a-Nrp-1
Number CD8+ T cells/mg tumour	166.1	573.4	306.9	1198
	103.7	853.6	231.9	703.6
	20.6	441.8	426.1	839.5
	178.8	586.8	174.6	1780.1
	592.1	319.2	289.5	2781.4
	68	83	64.2	423.5
	66.7	382.1	71.1	576.2
	62.4	270.2	110.9	200.8
	70.8	311.2	231.8
f
	Isotype	a-PD-1	a-Nrp-1	a-PD-1 + a-Nrp-1
Ratio CD8+/CD4+ Treg	15.6	20.3	25.1	24.7
	14.1	11.9	7.9	30.7
	5.7	11.9	16	33.9
	15.1	17.8	22.1	24.4
	23.7	32.8	26.7	26.9
	10.9	5.3	3.9	16.9
	7.9	13.4	6.9	11.1
	3.5	6.4	6.3	27.9
	4	12.5	12.3
g
	Isotype	a-PD-1	a-Nrp-1	a-PD-1 + a-Nrp-1			Isotype	a-PD-1	a-Nrp-1	a-PD-1 + a-Nrp-1			Isotype	a-PD-1	a-Nrp-1	a-PD-1 + a-Nrp-1
Number KLRG1+ CD8+ T cells/mg tumour	22.4	78	47.6	200.2		Number Ki-67+ CD8+ T cells/mg tumour	82.7	290.2	117.6	702.2		Number granzymeB+ CD8+ T cells/mg tumour	49.8	222.5	77	581.05
	10.3	87.9	38.7	120.7			47.6	439.6	82.6	216.7			24	397.79	37.8	253.53
	2.2	39.1	82.2	137.7			6.6	106.5	197.7	243.5			2.7	114.86	141.5	367.7
	21.3	68.7	12.9	285.6			55.4	241.8	64.8	491.4			18.4	228.26	46.4	994.75
	30.9	72.5	55.9	428.3			250.5	132.1	94.7	1757.8			174.7	118.73	95.5	895.6
	5.7	9.4	15.2	48.7			32.6	40.1	24.5	189.7			4.3	7.4	7.2	70.7
	8.1	45.1	13.7	88.7			28.9	213.6	37	244.9			6.6	50.8	9.4	137.7
	8	39.2	13.8	44.4			29.3	127.5	46.5	99.6			7	37.3	8.9	33.5
	6.2	45.7	44.7				29.6	145.9	105.7				6.1	38.6	36.2
h
	Isotype	a-PD-1	a-Nrp-1 (ip)	a-Nrp-1 (it)	a-PD-1 + a-Nrp-1 (ip)	a-PD-1 + a-Nrp-1 (it)
Number CD8+ T cells/mg tumour	113.2	601.156	113.521	347.518	1520.69	484.603
	51.618	675.472	325.336	196.34	736.813	935.385
	84.2407	424.291	178.847	144.677	2491.8	520.312
	121.594	443.272	477.396	129.932	5381.82	450
i
Ratio	Isotype			a-PD-1			a-Nrp-1 (ip)			a-Nrp-1 (it)			a-PD-1 + a-Nrp-1 (ip)			a-PD-1 + a-Nrp-1 (it)
50:1	27.27	28.61	25.572	56.616	55.7241	54.03	50.461	54.21	52.07	45.2	44.84	50.3	76.3307	66.43	63.93	78.83	71.6	63.7526
25:1	12.1	13.17	17.365	26.821	26.5537	24.68	21.647	22.18	22.36	25.39	20.76	24.1	38.5073	42.43	52.78	32.26	35.21	42.7892
5:1	8.534	13.8	13.708	16.473	17.0978	14.6	16.83	19.6	17.81	7.642	9.337	10.9	25.7508	26.2	24.95	28.34	21.56	30.1219
j
	Isotype	a-PD-1	a-Nrp-1 (ip)	a-Nrp-1 (it)	a-PD-1 + a-Nrp-1 (ip)	a-PD-1 + a-Nrp-1 (it)
Number granzymeB+ CD8+ T cells/mg tumour	7.72027	129.249	5.52848	38.227	333.031	35.473
	2.77705	143.875	17.5031	13.7046	156.941	119.729
	3.90034	62.3708	10.5341	7.26281	269.115	49.3777
	6.03106	49.6464	27.498	6.06782	1544.58	28.26

## Sheet: Supplementary Figure 1
Supplementary Figure 1 -Expression of NRP, PLXN and SEMA3 genes in human lung tumour samples and autologous healthy lung tissues.
a
Relative mRNA expression	Healthy Tissue 1	Tumor 1	Healthy Tissue 2	Tumor 2	Healthy Tissue 3	Tumor 3	Healthy Tissue 4	Tumor 4	Healthy Tissue 5	Tumor 5	Healthy Tissue 6	Tumor 6	Healthy Tissue 7	Tumor 7	Healthy Tissue 8	Tumor 8
NRP1	1	2.5776	1	1.76555	1	0.190858	1	2.1778	1	0.669315	1	0.385871	1	0.324863	1	6.18644
NRP2	1	2.94398	1	0.804111	1	1.9638	1	0.10771	1	0.788511	1	1.2253	1	1.08294	1	7.54472
b
Relative mRNA expression	Healthy Tissue 1	Tumor 1	Healthy Tissue 2	Tumor 2	Healthy Tissue 3	Tumor 3	Healthy Tissue 4	Tumor 4	Healthy Tissue 5	Tumor 5	Healthy Tissue 6	Tumor 6	Healthy Tissue 7	Tumor 7	Healthy Tissue 8	Tumor 8
PLXNA1	1	1.69033	1	0.878409	1	0.674557	1	0.0538732	1	1.11209	1	0.857649	1	2.61877	1	3.18026
PLXNA2	1	1.31946	1	0.20151	1	0.175717	1	2.72947	1	1.00973	1	0.301249	1	0.473222	1	ND
PLXNA3	1	4.58168	1	1.7163	1	1.93459	1	0.16078	1	1.7267	1	0.799215	1	1.56877	1	1.33587
PLXNA4	1	0.447457	1	0.195877	1	0.727034	1	0.0135187	1	0.828953	1	0.12376	1	1.16468	1	1.01856
PLXND1	1	11.5091	1	0.556247	1	0.238546	1	0.254088	1	0.919373	1	0.429522	1	0.318561	1	ND
c
Relative mRNA expression	Healthy Tissue 1	Tumor 1	Healthy Tissue 2	Tumor 2	Healthy Tissue 3	Tumor 3	Healthy Tissue 4	Tumor 4	Healthy Tissue 5	Tumor 5	Healthy Tissue 6	Tumor 6	Healthy Tissue 7	Tumor 7	Healthy Tissue 8	Tumor 8
SEMA3A	1	1.86507	1	2.39568	1	0.446572	1	0.0366296	1	0.631007	1	0.865221	1	1.23567	1	2.1322
SEMA3B	1	11.0235	1	2.21487	1	1.76747	1	ND	1	0.905694	1	5.47598	1	0.169343	1	ND
SEMA3C	1	7.22809	1	2.11058	1	1.25941	1	0.211036	1	1.03209	1	0.524266	1	1.71383	1	16.9617
SEMA3D	1	2.07018	1	0.341629	1	0.250188	1	0.00766139	1	0.316958	1	0.260727	1	1.22573	1	2.01916
SEMA3E	1	0.601389	1	2.29499	1	8.65356	1	ND	1	0.513297	1	3.62085	1	0.0209885	1	ND
SEMA3F	1	8.37079	1	0.444136	1	1.26937	1	ND	1	0.967085	1	0.77784	1	1.03682	1	ND
SEMA3G	1	0.185743	1	0.0724216	1	0.493056	1	0.0428079	1	0.180857	1	1.18995	1	0.071231	1	ND
ND=not detected

## Sheet: Supplementary Figure 2
Supplementary Figure 2 -Expression of Nrp-1 in human cells.
c
	Gated on CD8+ T cells
	Unstimulated	Stimulated
%Nrp-1	1.04	9.8
	0.14	4.9
	0.81	9.1
	0.78	5.12
	0.66	5.53
	3.07	16.9
	0.9	14
	1.03	27.2
	0.68	19.6
	2.8	18.7
d
	Gated on CD4+ T cells
	Unstimulated	Stimulated
%Nrp-1	1.09	16.2
	0.15	20.9
	0.21	5.7
	0.91	14.5
	0.64	22.7
	4.46	16.5
	0.86	18.5
	1.49	17.8
	1.06	16.4
	0.06	24.7

## Sheet: Supplementary Figure 4
Supplementary Figure 4 - Expression of Sema-3B and Nrp-1 in murine tumour and T cells.
a
	B16-F10 in vitro								B16-F10 ex vivo
	Sema-3A	Sema-3B	Sema-3C	Sema-3D	Sema-3E	Sema-3F	Sema-3G	Sema-4A	Sema-3A	Sema-3B	Sema-3C	Sema-3D	Sema-3E	Sema-3F	Sema-3G	Sema-4A
Relative mRNA expression	0.0322202	143.175	34.7264	15.3633	29.7722	0.00289065	9.8965	0.0658179	0.00707679	14.6769	1.23334	0.456132	0.542713	0.00085445	2.21	ND
	0.0257318	247.212	9.45039	15.8536	44.9406	0.00565479	2.14949	0.126898	0.0108877	32.4986	1.88409	0.741898	0.918612	ND	5.22009	ND
	0.0343188	90.7293	20.264	1.89262	3.82953	0.00091209	6.15217	0.00237171	0.00583685	15.7313	0.995227	0.342292	0.420148	ND	1.28953	0.00290051
									0.00728459	18.6188	0.864296	0.288241	0.353449	0.00079271	3.14911	ND
									0.0119405	19.9939	1.74236	0.642098	0.71798	0.00073105	2.2713	ND
b
		Gated in CD3+ CD8+ cells					Gated in CD3+ CD4+ cells
		Tumour	Spleen	TdLN			Tumour	Spleen	TdLN
	% Nrp-1	30.4	1.36	1.34		% Nrp-1	36.39	18.8	16.4
		41.6	1.39	1.27			38.6	23.4	18
		65.2	0.3	0.28			35.4	15.2	12.1
		77.9	0.4	0.3			27.3	17.4	11
		52.6	0.96	0.14			42.9	15	12.2
		39.35	0.45	0.38			42.5	13.3	10.6
c
		Gated in CD3+ CD8+ cells					Gated in CD3+ CD4+ cells
		Tumour	Spleen	TdLN			Tumour	Spleen	TdLN
	% Nrp-1	8.35	0.7	0.4		% Nrp-1	24.5	16.6	7.4
		1.68	0.76	0.35			32.3	17.9	9.5
		21.8	1.1	0.53			29.3	17	8.3
		16.5	0.59	0.29			24.4	17	9.21
d
		Gated in CD3+ CD8+ cells					Gated in CD3+ CD4+ cells
		Tumour	Spleen	TdLN			Tumour	Spleen	TdLN
	% Nrp-1	32.2	0.94	0.39		% Nrp-1	39.2	13	8.1
		61	2.06	0.27			52.1	15.2	10.1
		51.8	1.36	0.36			53.1	16.2	9.5
		62.8	1.32	0.59			47.9	18.3	7.6
		54.3	1.82	0.4			47.2	15.5	7.9

[truncated: 2 more sheets: Supplementary Figure 5, Supplementary Figure 6]
